# Supplementary material for: Irradiation dependent inflammatory response may enhance satellite cell engraftment
Source: Sci Rep. 2020 Jul 6;10:11119. doi: 10.1038/s41598-020-68098-9 (PMC7338540; doi:10.1038/s41598-020-68098-9)
Supplement: Supplementary file 2 — Supplementary file2 [file 41598_2020_68098_MOESM2_ESM.xlsx]

## Sheet: Positively Correlated
GSEA_resport_for_ClassA (3D IR)
NAME	ES	NES	NOM p-val	FDR q-val	FWER p-val
GO_INNATE_IMMUNE_RESPONSE	0.610352	2.90676	0	0	0
GO_DEFENSE_RESPONSE	0.53716	2.89627	0	0	0
GO_IMMUNE_SYSTEM_PROCESS	0.518214	2.87988	0	0	0
GO_RESPONSE_TO_BIOTIC_STIMULUS	0.550614	2.76763	0	0	0
GO_IMMUNE_RESPONSE	0.515052	2.73954	0	0	0
GO_CYTOKINE_ACTIVITY	0.712182	2.73701	0	0	0
GO_CYTOKINE_RECEPTOR_BINDING	0.694786	2.64472	0	0	0
GO_REGULATION_OF_IMMUNE_SYSTEM_PROCESS	0.500821	2.59752	0	0	0
GO_DEFENSE_RESPONSE_TO_OTHER_ORGANISM	0.589559	2.55543	0	0	P
GO_RESPONSE_TO_VIRUS	0.586822	2.54309	0	0	0
GO_IMMUNE_EFFECTOR_PROCESS	0.537635	2.53198	0	0	0
GO_REGULATION_OF_IMMUNE_RESPONSE	0.516597	2.51865	0	0	0
GO_CELLULAR_RESPONSE_TO_BIOTIC_STIMULUS	0.681013	2.48169	0	0	0
GO_RESPONSE_TO_BACTERIUM	0.561491	2.45933	0	0	0
GO_POSITIVE_REGULATION_OF_IMMUNE_SYSTEM_PROCESS	0.512131	2.45278	0	0	0
GO_DEFENSE_RESPONSE_TO_VIRUS	0.597963	2.44361	0	0	0
GO_REGULATION_OF_DEFENSE_RESPONSE	0.510337	2.44	0	0	0
GO_RESPONSE_TO_INTERFERON_GAMMA	0.594576	2.43296	0	0	0
GO_CELLULAR_RESPONSE_TO_CYTOKINE_STIMULUS	0.486005	2.36679	0	8.03471e-05	0.001
GO_RESPONSE_TO_CYTOKINE	0.487357	2.36262	0	7.63298e-05	0.001
GO_CELLULAR_RESPONSE_TO_INTERFERON_GAMMA	0.589205	2.36013	0	7.2695e-05	0.001
GO_RESPONSE_TO_EXTERNAL_STIMULUS	0.441864	2.34309	0	0.000135611	0.002
GO_LEUKOCYTE_MIGRATION	0.582017	2.32121	0	0.000188299	0.003
GO_REGULATION_OF_LEUKOCYTE_PROLIFERATION	0.646239	2.30006	0	0.000180453	0.003
GO_CELLULAR_RESPONSE_TO_LIPID	0.601901	2.299	0	0.000173235	0.003
GO_REGULATION_OF_HOMOTYPIC_CELL_CELL_ADHESION	0.611699	2.28802	0	0.000166572	0.003
GO_RESPONSE_TO_MOLECULE_OF_BACTERIAL_ORIGIN	0.553811	2.27891	0	0.000160402	0.003
GO_CYTOKINE_MEDIATED_SIGNALING_PATHWAY	0.481521	2.26859	0	0.000254695	0.005
GO_LEUKOCYTE_CHEMOTAXIS	0.642147	2.25639	0	0.000347974	0.007
GO_LEUKOCYTE_ACTIVATION	0.520048	2.24476	0	0.000388087	0.008
GO_CELL_CHEMOTAXIS	0.628433	2.22558	0	0.000628843	0.013
GO_DEFENSE_RESPONSE_TO_BACTERIUM	0.685515	2.21203	0	0.000655662	0.014
GO_INTERSPECIES_INTERACTION_BETWEEN_ORGANISMS	0.527915	2.20146	0	0.000635794	0.014
GO_G_PROTEIN_COUPLED_RECEPTOR_BINDING	0.680746	2.19667	0	0.000617094	0.014
GO_POSITIVE_REGULATION_OF_ESTABLISHMENT_OF_PROTEIN_LOCALIZATION	0.576698	2.18693	0	0.000772309	0.018
GO_POSITIVE_REGULATION_OF_DEFENSE_RESPONSE	0.539524	2.18569	0	0.000750856	0.018
GO_REGULATION_OF_CELL_ACTIVATION	0.524431	2.182	0	0.000810529	0.02
GO_POSITIVE_REGULATION_OF_CYTOKINE_PRODUCTION	0.520978	2.17622	0	0.000947134	0.024
GO_REGULATION_OF_CYTOKINE_PRODUCTION	0.47035	2.17404	0	0.000922848	0.024
GO_CELL_ACTIVATION	0.491431	2.17241	0	0.000971745	0.026
GO_REGULATION_OF_IMMUNE_EFFECTOR_PROCESS	0.514628	2.17173	0	0.000948043	0.026
GO_POSITIVE_REGULATION_OF_IMMUNE_RESPONSE	0.492926	2.16036	0	0.00104165	0.029
GO_REGULATION_OF_INFLAMMATORY_RESPONSE	0.522579	2.15583	0	0.00101743	0.029
GO_REGULATION_OF_SYMBIOSIS_ENCOMPASSING_MUTUALISM_THROUGH_PARASITISM	0.584793	2.15447	0	0.000994302	0.029
GO_POSITIVE_REGULATION_OF_CELL_ACTIVATION	0.571001	2.1498	0	0.00100764	0.03
GO_REGULATION_OF_INNATE_IMMUNE_RESPONSE	0.496254	2.12962	0	0.0012794	0.038
GO_REGULATION_OF_RESPONSE_TO_STRESS	0.404773	2.12241	0	0.00141636	0.043
GO_NEGATIVE_REGULATION_OF_CYTOKINE_PRODUCTION	0.60226	2.09456	0	0.00189158	0.057
GO_RESPONSE_TO_TYPE_I_INTERFERON	0.589372	2.07536	0	0.00229554	0.071
GO_RESPONSE_TO_TUMOR_NECROSIS_FACTOR	0.588691	2.07452	0	0.00227952	0.072
GO_ACTIVATION_OF_IMMUNE_RESPONSE	0.520023	2.05851	0	0.00253578	0.079
GO_LYMPHOCYTE_ACTIVATION	0.49662	2.0577	0	0.00248702	0.079
GO_REGULATION_OF_LEUKOCYTE_CHEMOTAXIS	0.606718	2.05739	0.0025	0.00244009	0.079
GO_LEUKOCYTE_CELL_CELL_ADHESION	0.567838	2.05211	0	0.00262254	0.086
GO_POSITIVE_REGULATION_OF_INFLAMMATORY_RESPONSE	0.605853	2.04318	0	0.00283548	0.095
GO_POSITIVE_REGULATION_OF_INTRACELLULAR_TRANSPORT	0.555784	2.03633	0	0.00308196	0.103
GO_REGULATION_OF_LEUKOCYTE_DIFFERENTIATION	0.571773	2.02928	0	0.00338235	0.115
GO_NEGATIVE_REGULATION_OF_VIRAL_PROCESS	0.56537	2.02445	0	0.00358836	0.124
GO_REGULATION_OF_MULTI_ORGANISM_PROCESS	0.477488	2.00446	0.00311526	0.0044381	0.156
GO_CELLULAR_RESPONSE_TO_OXYGEN_CONTAINING_COMPOUND	0.457834	2.00356	0	0.00441496	0.158
GO_ADAPTIVE_IMMUNE_RESPONSE	0.544864	2.00045	0	0.0044385	0.161
GO_POSITIVE_REGULATION_OF_TRANSPORT	0.441141	1.99943	0.00298507	0.00441464	0.162
GO_POSITIVE_REGULATION_OF_LEUKOCYTE_CHEMOTAXIS	0.60211	1.99461	0	0.0045373	0.169
GO_POSITIVE_REGULATION_OF_LEUKOCYTE_PROLIFERATION	0.603923	1.97825	0	0.00501707	0.189
GO_REGULATION_OF_CELL_CELL_ADHESION	0.509347	1.97652	0	0.00503085	0.193
GO_POSITIVE_REGULATION_OF_INNATE_IMMUNE_RESPONSE	0.543626	1.9682	0	0.00532816	0.207
GO_POSITIVE_REGULATION_OF_SECRETION	0.570888	1.95429	0.00515464	0.00593292	0.23
GO_REGULATION_OF_HEMOPOIESIS	0.511886	1.95296	0.00280112	0.00593203	0.234
GO_POSITIVE_REGULATION_OF_LEUKOCYTE_MIGRATION	0.556323	1.95098	0.00488998	0.00597968	0.239
GO_LEUKOCYTE_MEDIATED_IMMUNITY	0.562373	1.94035	0.00244499	0.00663785	0.265
GO_HUMORAL_IMMUNE_RESPONSE	0.571812	1.93834	0.0102828	0.00665197	0.267
GO_REGULATION_OF_LEUKOCYTE_MIGRATION	0.520286	1.92733	0	0.00729873	0.298
GO_NEGATIVE_REGULATION_OF_MULTI_ORGANISM_PROCESS	0.506268	1.91205	0	0.00831479	0.331
GO_POSITIVE_REGULATION_OF_CYTOPLASMIC_TRANSPORT	0.565685	1.89936	0.00496278	0.00920024	0.368
GO_REGULATION_OF_LEUKOCYTE_APOPTOTIC_PROCESS	0.580764	1.87465	0	0.0113594	0.442
GO_RESPONSE_TO_PEPTIDE	0.537393	1.87119	0.0075	0.0115735	0.455
GO_RESPONSE_TO_EXTRACELLULAR_STIMULUS	0.478515	1.86706	0.00286533	0.0118594	0.468
GO_INTERFERON_GAMMA_MEDIATED_SIGNALING_PATHWAY	0.546366	1.86651	0.0078125	0.01179	0.471
GO_POSITIVE_REGULATION_OF_CELL_DEATH	0.428853	1.86305	0.003125	0.0118745	0.479
GO_INFLAMMATORY_RESPONSE	0.395969	1.86261	0	0.0117842	0.48
GO_REGULATION_OF_CELL_DEATH	0.383603	1.86188	0	0.0117555	0.483
GO_MITOCHONDRION	0.47468	1.85909	0.002849	0.0119143	0.492
GO_REGULATION_OF_PROTEIN_LOCALIZATION	0.433867	1.85752	0	0.0118795	0.494
GO_REGULATION_OF_LEUKOCYTE_MEDIATED_IMMUNITY	0.552514	1.85679	0	0.0117928	0.495
GO_REGULATION_OF_PROTEIN_SECRETION	0.502093	1.8445	0.00271003	0.0130049	0.537
GO_REGULATION_OF_INTRACELLULAR_TRANSPORT	0.436904	1.84224	0	0.01314	0.543
GO_POSITIVE_REGULATION_OF_CELL_CELL_ADHESION	0.515313	1.82284	0.0057971	0.0156461	0.607
GO_RECEPTOR_BINDING	0.367133	1.81653	0	0.0164038	0.624
GO_POSITIVE_REGULATION_OF_CELLULAR_PROTEIN_LOCALIZATION	0.526255	1.80362	0.005291	0.0180231	0.669
GO_REGULATION_OF_CELLULAR_PROTEIN_LOCALIZATION	0.479602	1.79714	0.0162602	0.0187197	0.69
GO_REGULATION_OF_TYPE_I_INTERFERON_PRODUCTION	0.546485	1.77866	0.0127551	0.0212784	0.738
GO_RESPONSE_TO_DRUG	0.470393	1.77584	0.00831025	0.0217427	0.749
GO_ACTIVATION_OF_INNATE_IMMUNE_RESPONSE	0.520597	1.76881	0.0123153	0.0226637	0.768
GO_CELLULAR_RESPONSE_TO_ORGANIC_SUBSTANCE	0.324797	1.75737	0	0.0246891	0.799
GO_REGULATION_OF_CYTOPLASMIC_TRANSPORT	0.456546	1.75536	0.00289855	0.0248815	0.806
GO_TAXIS	0.416216	1.75456	0	0.0247684	0.807
GO_EXTRACELLULAR_SPACE	0.337184	1.74848	0	0.0255665	0.813
GO_REGULATION_OF_NUCLEOCYTOPLASMIC_TRANSPORT	0.522236	1.73388	0.0221239	0.0278521	0.839
GO_POSITIVE_REGULATION_OF_RESPONSE_TO_STIMULUS	0.331894	1.73242	0.00497512	0.0278276	0.842
GO_REGULATION_OF_CELLULAR_LOCALIZATION	0.375954	1.7313	0.0035461	0.0277529	0.843
GO_REGULATION_OF_RESPONSE_TO_WOUNDING	0.416655	1.72174	0.0118694	0.0293381	0.864
GO_POSITIVE_REGULATION_OF_CELL_ADHESION	0.44445	1.70856	0.0109589	0.0318045	0.889
GO_POSITIVE_REGULATION_OF_CELL_COMMUNICATION	0.336143	1.7079	0	0.0316301	0.891
GO_NEGATIVE_REGULATION_OF_IMMUNE_SYSTEM_PROCESS	0.418129	1.69026	0.0168539	0.0357499	0.912
GO_ADAPTIVE_IMMUNE_RESPONSE_BASED_ON_SOMATIC_RECOMBINATION_OF_IMMUNE_RECEPTORS_BUILT_FROM_IMMUNOGLOBULIN_SUPERFAMILY_DOMAINS	0.496668	1.66356	0.0202532	0.043252	0.948
GO_EXTERNAL_SIDE_OF_PLASMA_MEMBRANE	0.434341	1.65725	0.0153374	0.044828	0.958
GO_RESPONSE_TO_NUTRIENT	0.467482	1.651	0.0225	0.0465173	0.96
GO_LYMPHOCYTE_DIFFERENTIATION	0.492966	1.64195	0.0325	0.0489021	0.967
GO_CARBOHYDRATE_BINDING	0.484967	1.63865	0.0356234	0.0498862	0.969
GO_POSITIVE_REGULATION_OF_RESPONSE_TO_WOUNDING	0.486689	1.63831	0.0213415	0.0494886	0.969

## Sheet: Negatively Correlated
GSEA_resport_for_ClassB (Control)
NAME	ES	NES	NOM p-val	FDR q-val	FWER p-val
GO_GATED_CHANNEL_ACTIVITY	-0.760708	-2.37331	0	0	0
GO_NEURON_PART	-0.607653	-2.33048	0	0	0
GO_CELL_PROJECTION	-0.570903	-2.26614	0	0	0
GO_PASSIVE_TRANSMEMBRANE_TRANSPORTER_ACTIVITY	-0.682865	-2.2331	0	0.000178	0.001
GO_TRANSMEMBRANE_TRANSPORTER_ACTIVITY	-0.636332	-2.22246	0	0.000143	0.001
GO_CATION_TRANSMEMBRANE_TRANSPORTER_ACTIVITY	-0.694722	-2.20397	0	0.000119	0.001
GO_CATION_CHANNEL_ACTIVITY	-0.769306	-2.1857	0	0.000514	0.005
GO_TRANSPORTER_COMPLEX	-0.761652	-2.17295	0	0.000628	0.007
GO_ION_TRANSMEMBRANE_TRANSPORT	-0.61187	-2.16346	0	0.000724	0.009
GO_SYNAPSE	-0.621384	-2.15743	0	0.000727	0.01
GO_TRANSPORTER_ACTIVITY	-0.58429	-2.14201	0	0.000918	0.014
GO_INORGANIC_ION_TRANSMEMBRANE_TRANSPORT	-0.63637	-2.11274	0	0.00137084	0.023
GO_MEMBRANE_REGION	-0.56067	-2.10944	0	0.00159338	0.028
GO_SOMATODENDRITIC_COMPARTMENT	-0.608187	-2.09677	0	0.00179073	0.032
GO_NEURON_PROJECTION	-0.574515	-2.08328	0	0.00200862	0.039
GO_DENDRITE	-0.644655	-2.06678	0	0.00233073	0.049
GO_METAL_ION_TRANSMEMBRANE_TRANSPORTER_ACTIVITY	-0.69937	-2.06427	0.00159744	0.00227773	0.051
GO_TRANSMEMBRANE_TRANSPORT	-0.566664	-2.04049	0	0.00317365	0.076
